# Supplementary material for: Performance Comparison of a Neuro-Symbolic Large Language Model System Versus Human Experts in Acute Cholecystitis Management
Source: J Clin Med. 2026 Feb 25;15(5):1730. doi: 10.3390/jcm15051730 (PMC12986065; doi:10.3390/jcm15051730)
Supplement: Supplementary file 1 [file jcm-15-01730-s001.zip]

Archive with 1 entries (1 files):
- jcm-4153881-supplementary.xlsx
