# Supplementary material for: Performance Comparison of a Neuro-Symbolic Large Language Model System Versus Human Experts in Acute Cholecystitis Management
Source: J Clin Med. 2026 Feb 25;15(5):1730. doi: 10.3390/jcm15051730 (PMC12986065; doi:10.3390/jcm15051730)
Supplement: Supplementary file 1 [file jcm-15-01730-s001.zip › jcm-4153881-supplementary.xlsx]

## Sheet: Table S1. Complete_Data
Q_ID	Domain	Category	Difficulty	Clinical_Vignette	Option_A	Option_B	Option_C	Option_D	Option_E	Correct_Answer	TG18_Explanation	AI_Response	AI_Correct	AI_Conf	AI_Agent1	AI_Agent2	AI_Agreement	AI_Time	Surg01_R	Surg01_C	Surg01_T	Surg02_R	Surg02_C	Surg02_T	Surg03_R	Surg03_C	Surg03_T	Surg04_R	Surg04_C	Surg04_T	Surg05_R	Surg05_C	Surg05_T	Surg06_R	Surg06_C	Surg06_T	Surg07_R	Surg07_C	Surg07_T	Surg08_R	Surg08_C	Surg08_T	Surg09_R	Surg09_C	Surg09_T	Surg10_R	Surg10_C	Surg10_T	Gast01_R
1	Diagnosis	Acute Calculous Cholecystitis	Easy	A 45-year-old woman presents with right upper quadrant pain for 24 hours, fever (38.2°C), and positive Murphy's sign. Laboratory findings: WBC 14,500/μL, CRP 85 mg/L. Ultrasound shows gallbladder wall thickening (5 mm), pericholecystic fluid, and multiple gallstones with sonographic Murphy's sign.	Grade I acute calculous cholecystitis	Grade II acute calculous cholecystitis	Grade III acute calculous cholecystitis	Biliary colic	Acute cholangitis	A	TG18 Grade I: Acute cholecystitis in a healthy patient with no organ dysfunction and mild inflammatory changes. WBC <18,000, symptoms <72h.	A	1	0.941	0.931	0.951	Full	8.34	A	1	91.5	A	1	94.7	C	0	65.1	E	0	85.2	A	1	149.8	A	1	141.6	A	1	93.2	E	0	82.9	A	1	105.1	A	1	97.8	C
2	Diagnosis	Acute Calculous Cholecystitis	Medium	A 62-year-old man with hypertension presents with severe RUQ pain for 4 days, fever (38.8°C), and vomiting. Labs: WBC 19,500/μL, CRP 180 mg/L, total bilirubin 1.8 mg/dL. CT shows distended gallbladder with wall thickening (8 mm), pericholecystic inflammatory changes, and cholelithiasis.	Grade I acute calculous cholecystitis	Grade II acute calculous cholecystitis	Grade III acute calculous cholecystitis	Mirizzi syndrome	Gallbladder carcinoma	B	TG18 Grade II: WBC >18,000/μL, symptom duration >72 hours, marked local inflammatory findings on imaging. No organ dysfunction.	B	1	0.905	0.895	0.915	Full	9.99	B	1	111.2	B	1	68.6	B	1	115.3	B	1	58.4	B	1	70.2	B	1	106.8	B	1	73.8	B	1	97	B	1	63.5	B	1	111.6	B
3	Diagnosis	Acute Calculous Cholecystitis	Hard	A 78-year-old woman with diabetes and CKD stage 4 presents with confusion, RUQ pain, and fever. Vitals: BP 85/50 mmHg, HR 110/min. Labs: WBC 22,000/μL, creatinine 4.2 mg/dL (baseline 2.8), lactate 4.5 mmol/L. US shows acute cholecystitis with gallstones.	Grade I acute calculous cholecystitis	Grade II acute calculous cholecystitis	Grade III acute calculous cholecystitis	Septic shock from other source	Acute cholangitis Grade III	C	TG18 Grade III: Acute cholecystitis with organ dysfunction - cardiovascular (hypotension), renal (acute kidney injury), and neurological (altered consciousness).	C	1	0.918	0.908	0.928	Full	8.35	C	1	133.1	C	1	115.6	C	1	128.9	C	1	102.4	C	1	80.8	A	0	65.2	B	0	57.1	C	1	152.9	E	0	117.9	E	0	134.7	C
4	Diagnosis	Acute Acalculous Cholecystitis	Hard	A 55-year-old man in ICU for 10 days post-cardiac surgery develops fever and RUQ tenderness. Labs: WBC 16,000/μL, elevated liver enzymes. HIDA scan shows non-visualization of gallbladder at 4 hours. Ultrasound: gallbladder wall thickening (4.5 mm), sludge, no stones, positive sonographic Murphy's sign.	Acute calculous cholecystitis	Acute acalculous cholecystitis	Biliary dyskinesia	Drug-induced hepatitis	Post-operative ileus	B	Acute acalculous cholecystitis: ICU patient with risk factors (critical illness, prolonged fasting), imaging findings of cholecystitis without gallstones, positive HIDA scan.	B	1	0.895	0.885	0.905	Full	9.38	B	1	89.1	B	1	64.5	B	1	93.2	B	1	101.5	B	1	97.5	B	1	111.4	B	1	83.8	B	1	48.3	B	1	148.1	B	1	64.1	B
5	Diagnosis	Complicated Cholecystitis	Medium	A 68-year-old diabetic man presents with 5-day history of RUQ pain, high fever (39.5°C). Labs: WBC 24,000/μL. CT shows gallbladder with irregular wall thickening, intramural gas, and pericholecystic abscess (3 cm).	Grade II acute cholecystitis	Emphysematous cholecystitis	Gangrenous cholecystitis	Perforated cholecystitis	Xanthogranulomatous cholecystitis	B	Emphysematous cholecystitis: Intramural gas on CT is pathognomonic. More common in diabetic patients. Associated with gas-forming organisms.	B	1	0.942	0.932	0.952	Full	7.66	B	1	89.1	B	1	100.2	B	1	120.1	B	1	95.1	B	1	82.4	B	1	70.6	B	1	116.4	B	1	112.2	B	1	120.8	B	1	148.3	B
6	Diagnosis	Complicated Cholecystitis	Hard	A 72-year-old woman presents with severe RUQ pain for 7 days. CT shows: gallbladder with asymmetric wall thickening, intraluminal membranes, absent mucosal enhancement, pericholecystic stranding, and small perforation with localized fluid collection.	Acute calculous cholecystitis Grade II	Emphysematous cholecystitis	Gangrenous cholecystitis with contained perforation	Gallbladder carcinoma	Mirizzi syndrome Type II	C	Gangrenous cholecystitis with perforation: Absent mucosal enhancement (mucosal necrosis), intraluminal membranes (sloughed mucosa), contained perforation.	C	1	0.887	0.877	0.897	Full	9.04	C	1	134.5	C	1	46	C	1	104	C	1	89.1	C	1	56.2	C	1	114.7	C	1	100.4	E	0	54.7	C	1	57	C	1	46.2	C
7	Diagnosis	Mirizzi Syndrome	Hard	A 65-year-old woman presents with jaundice, RUQ pain, and fever. Labs: Total bilirubin 8.5 mg/dL, ALP 450 U/L. MRCP shows a large impacted stone in the gallbladder neck causing extrinsic compression of the common hepatic duct. No fistula identified.	Choledocholithiasis	Mirizzi syndrome Type I	Mirizzi syndrome Type II	Cholangiocarcinoma	Gallbladder carcinoma with biliary invasion	B	Mirizzi syndrome Type I (Csendes classification): External compression of common hepatic duct by impacted stone. No cholecystobiliary fistula present.	B	1	0.939	0.929	0.949	Full	7.82	B	1	114.2	B	1	61.8	B	1	78.9	B	1	59.6	C	0	96.7	B	1	124	B	1	63.9	B	1	83.2	B	1	82.9	B	1	91.2	B
8	Diagnosis	Acute Acalculous Cholecystitis	Hard	A 48-year-old woman on TPN for 3 weeks after major abdominal surgery develops RUQ pain and fever. US: distended gallbladder, wall thickening (6 mm), sludge, no stones. HIDA: non-filling at 60 minutes, no response to morphine augmentation.	TPN-associated cholestasis	Acute acalculous cholecystitis	Functional gallbladder disorder	Biliary sludge without cholecystitis	Sphincter of Oddi dysfunction	B	Acute acalculous cholecystitis: TPN is a major risk factor. Clinical presentation + US findings + positive HIDA scan confirms diagnosis.	B	1	0.966	0.956	0.976	Full	7.45	B	1	83.3	B	1	99.9	B	1	104	B	1	84.5	E	0	68.4	B	1	74.5	B	1	99.3	B	1	122.2	B	1	126.7	B	1	109.7	B
9	Diagnosis	GB Polyps/Adenomyomatosis	Medium	A 50-year-old asymptomatic woman has US finding of a 7mm non-mobile, hyperechoic lesion attached to gallbladder wall with comet-tail artifact. Gallbladder wall shows focal thickening with intramural diverticula.	Gallbladder adenocarcinoma	Cholesterol polyp	Adenomyomatosis with cholesterol polyp	Gallbladder adenoma	Inflammatory polyp	C	Adenomyomatosis: Intramural diverticula (Rokitansky-Aschoff sinuses). Cholesterol polyp: Small, hyperechoic, comet-tail artifact.	C	1	0.919	0.909	0.929	Full	9.83	C	1	108.6	C	1	113.5	C	1	133.5	C	1	86.4	C	1	106.8	B	0	119.1	C	1	104.6	C	1	96.6	C	1	77.3	C	1	102	D
10	Diagnosis	Gallbladder Carcinoma	Hard	A 70-year-old woman with porcelain gallbladder on CT presents with weight loss and dull RUQ pain. CT shows irregular gallbladder wall thickening (15mm), loss of fat plane with liver, and a 2cm hepatic lesion. CA 19-9: 850 U/mL.	Xanthogranulomatous cholecystitis	Chronic cholecystitis with hepatic abscess	Gallbladder carcinoma with liver metastasis	Hepatocellular carcinoma invading gallbladder	Metastatic disease to gallbladder	C	Gallbladder carcinoma: Porcelain gallbladder (risk factor), irregular wall thickening, loss of fat plane with liver, hepatic lesion, elevated CA 19-9.	C	1	0.918	0.908	0.928	Full	8.92	C	1	83.4	C	1	99.3	C	1	94.1	E	0	74.9	A	0	72	C	1	105.3	C	1	72.9	C	1	68.1	C	1	106.1	C	1	79.4	E
11	Treatment	Acute Calculous Cholecystitis	Easy	A 40-year-old healthy woman with Grade I acute calculous cholecystitis, hemodynamically stable, presents within 24 hours of symptom onset. ASA I, no significant comorbidities.	Immediate open cholecystectomy	Early laparoscopic cholecystectomy within 72 hours	Antibiotics and interval cholecystectomy at 6-8 weeks	Percutaneous cholecystostomy	Endoscopic transpapillary gallbladder drainage	B	TG18: Grade I cholecystitis in low-risk patient → Early laparoscopic cholecystectomy within 72 hours is recommended.	B	1	0.916	0.906	0.926	Full	7.82	E	0	83.4	B	1	92.1	B	1	134.1	B	1	91	B	1	133.7	A	0	115.6	B	1	98.8	B	1	77.1	B	1	114.4	C	0	89.8	B
12	Treatment	Acute Calculous Cholecystitis	Medium	A 55-year-old man with Grade II acute cholecystitis (WBC 20,000, symptoms for 4 days). He has well-controlled hypertension and diabetes. CCI score 2, ASA II.	Urgent open cholecystectomy	Early laparoscopic cholecystectomy	Conservative treatment with antibiotics only	Percutaneous cholecystostomy followed by interval surgery	Endoscopic gallbladder stenting	B	TG18: Grade II cholecystitis with moderate surgical risk → Early laparoscopic cholecystectomy by experienced surgeon.	B	1	0.969	0.959	0.979	Full	8.23	B	1	101	B	1	87.5	B	1	30	B	1	105.1	D	0	75.4	B	1	142.4	B	1	96.5	B	1	112	B	1	71.8	B	1	82.7	D
13	Treatment	Acute Calculous Cholecystitis	Hard	A 75-year-old man with Grade III acute cholecystitis requiring vasopressor support. History of CABG, COPD, CKD stage 3. CCI 6, ASA IV. After 24 hours of ICU care, still requiring norepinephrine.	Emergency laparoscopic cholecystectomy	Emergency open cholecystectomy	Continue supportive care and antibiotics alone	Percutaneous cholecystostomy with delayed surgery consideration	Endoscopic transpapillary gallbladder drainage	D	TG18: Grade III with high surgical risk and organ dysfunction → Urgent biliary drainage (percutaneous cholecystostomy preferred).	D	1	0.96	0.95	0.97	Full	7.69	D	1	47.2	D	1	58	D	1	115.5	D	1	142.2	D	1	86.9	A	0	88.9	D	1	66.4	D	1	76.7	D	1	93.5	D	1	80.3	D
14	Treatment	Mirizzi Syndrome	Hard	Intraoperative finding: Large impacted stone in Hartmann's pouch with cholecystobiliary fistula involving <1/3 of common hepatic duct circumference (Csendes Type II).	Complete laparoscopic cholecystectomy with primary duct repair	Convert to open, subtotal cholecystectomy, T-tube placement	Abort surgery, ERCP with stenting	Convert to open, cholecystectomy with choledochoplasty	Laparoscopic subtotal cholecystectomy only	D	Mirizzi Type II: Requires open cholecystectomy with fistula closure and choledochoplasty.	D	1	0.899	0.889	0.909	Full	7.09	D	1	51.9	D	1	77	D	1	97.2	D	1	99.4	D	1	115.3	D	1	76.2	D	1	103.9	E	0	100.4	D	1	30	D	1	116.2	D
15	Treatment	Complicated Cholecystitis	Medium	A 60-year-old diabetic man diagnosed with emphysematous cholecystitis, hemodynamically stable after initial resuscitation. ASA III, CCI 3.	Prolonged antibiotic therapy (4-6 weeks) without surgery	Percutaneous cholecystostomy only	Urgent cholecystectomy after brief resuscitation	Elective cholecystectomy at 6-8 weeks	ERCP with biliary sphincterotomy	C	Emphysematous cholecystitis: High risk of perforation. Urgent cholecystectomy is indicated once patient is resuscitated.	C	1	0.939	0.929	0.949	Full	8.11	B	0	80.9	D	0	83.5	C	1	87.5	D	0	101.4	C	1	64.2	E	0	72.8	C	1	109	C	1	96.1	C	1	69.4	C	1	103.9	C
16	Treatment	Chronic Cholecystitis/Biliary Colic	Easy	A 35-year-old woman with recurrent biliary colic (3 episodes in 6 months), documented gallstones on US. No evidence of acute cholecystitis. ASA I.	Expectant management with dietary modification	Elective laparoscopic cholecystectomy	Ursodeoxycholic acid therapy	Extracorporeal shock wave lithotripsy	Endoscopic gallbladder drainage	B	Symptomatic cholelithiasis with recurrent biliary colic: Elective laparoscopic cholecystectomy is the treatment of choice.	B	1	0.958	0.948	0.968	Full	8.42	B	1	69.7	B	1	121.4	C	0	97.3	B	1	93.1	B	1	100.7	B	1	74.6	B	1	122.1	B	1	78.7	B	1	88.7	B	1	77.7	B
17	Treatment	Acute Calculous Cholecystitis	Hard	A 58-year-old man with Grade II acute cholecystitis (symptoms 4 days, WBC 19,200). PMH: DM2, compensated HF (EF 45%), CKD 3a. CCI 4, ASA III. Stable vitals after initial management.	Immediate laparoscopic cholecystectomy	Early laparoscopic cholecystectomy within 72 hours	Percutaneous cholecystostomy followed by delayed cholecystectomy	Conservative management with antibiotics and interval surgery at 6 weeks	Open cholecystectomy	C	Grade II with borderline high surgical risk (CCI 4, multiple comorbidities) → TG18 suggests gallbladder drainage first, followed by delayed cholecystectomy.	B	0	0.724	0.714	0.734	Partial	9.9	C	1	102.9	C	1	103.6	B	0	45.3	C	1	47	C	1	127.7	C	1	93.1	C	1	121.3	C	1	148.6	C	1	63.8	C	1	117.5	C
18	Treatment	GB Polyps/Adenomyomatosis	Medium	A 52-year-old woman with 12mm gallbladder polyp on US. Repeat US at 6 months shows growth to 14mm. Sessile morphology, no gallstones. Patient is asymptomatic.	Continue surveillance with US every 6 months	Laparoscopic cholecystectomy	EUS for further characterization, then decide	CT scan and tumor markers	No further follow-up needed	B	Gallbladder polyp >10mm with documented growth: High risk of malignancy. Cholecystectomy is indicated.	B	1	0.897	0.887	0.907	Full	9.61	B	1	72.3	B	1	50.9	E	0	89.5	B	1	94.3	B	1	54.8	A	0	103.5	B	1	60.6	B	1	110.8	B	1	135.8	B	1	102.7	B
19	Treatment	Complicated Cholecystitis	Hard	A 70-year-old woman with gangrenous cholecystitis and contained perforation. After 48h of antibiotics, she remains febrile. CT shows 4cm pericholecystic abscess. CCI 4, ASA III.	Continue IV antibiotics for 2 more weeks	Urgent laparoscopic cholecystectomy	Percutaneous abscess drainage + cholecystostomy, delayed surgery	Open cholecystectomy with abscess drainage	Endoscopic transmural drainage	C	Gangrenous cholecystitis with abscess in high-risk patient: Percutaneous drainage for source control, followed by interval cholecystectomy.	C	1	0.95	0.94	0.96	Full	9.31	C	1	59.7	C	1	103.1	C	1	103.9	C	1	96.5	C	1	99.6	C	1	101.9	B	0	71.6	C	1	44.4	C	1	59.2	A	0	115.3	C
20	Treatment	Gallbladder Carcinoma	Hard	Pathology from routine cholecystectomy reveals incidental T1b gallbladder adenocarcinoma (invasion into muscular layer). Margins negative. No metastasis on preoperative imaging.	No further treatment, surveillance only	Adjuvant chemotherapy	Radical re-resection (hepatic resection + lymphadenectomy)	Radiation therapy	Palliative care	C	Incidental T1b gallbladder carcinoma: Invasion into muscular layer requires radical re-resection (segments IVb/V hepatectomy + lymphadenectomy).	C	1	0.956	0.946	0.966	Full	9.28	E	0	131.6	C	1	85.4	C	1	131.9	C	1	156.6	C	1	101.5	C	1	115.7	C	1	107.9	A	0	99.7	C	1	84	A	0	110.7	C
21	Complications/Prognosis	Post-Cholecystectomy Complications	Medium	Post-operative day 3 after laparoscopic cholecystectomy, patient develops bilious drainage from surgical drain (300mL/day). MRCP shows contrast extravasation from cystic duct stump. Intact CBD.	Strasberg Type A bile duct injury	Strasberg Type B bile duct injury	Strasberg Type D bile duct injury	Strasberg Type E1 bile duct injury	Retained CBD stone	A	Strasberg Type A: Bile leak from cystic duct stump or minor hepatic radicals. Most common bile duct injury.	A	1	0.936	0.926	0.946	Full	7.39	A	1	89.4	A	1	78.1	E	0	82	A	1	90.2	A	1	114.5	A	1	95.3	A	1	107.8	A	1	78.5	A	1	98.3	A	1	74.3	B
22	Complications/Prognosis	Post-Cholecystectomy Complications	Hard	Two weeks after difficult cholecystectomy, patient presents with jaundice. MRCP shows complete transection of common hepatic duct 2 cm below confluence. Dilated intrahepatic ducts.	Strasberg Type A	Strasberg Type C	Strasberg Type D	Strasberg Type E2	Strasberg Type E4	D	Strasberg Type E2: Complete transection of common hepatic duct >2cm from confluence.	D	1	0.883	0.873	0.893	Full	9.76	D	1	96.7	D	1	110.3	D	1	74.8	B	0	102.5	D	1	64.1	D	1	131.3	D	1	107.9	A	0	116.3	D	1	131	B	0	81	D
23	Complications/Prognosis	GB Polyps/Adenomyomatosis	Medium	A 45-year-old woman has 8mm gallbladder polyp discovered incidentally. No symptoms, no gallstones. Single pedunculated polyp on high-resolution US. No risk factors for gallbladder cancer.	Immediate cholecystectomy	Repeat US in 1 year; if stable, discharge from follow-up	Repeat US in 6 months, then annually for 5 years	CT scan with contrast	EUS-guided biopsy	C	Gallbladder polyp 6-9mm without risk factors: Surveillance with US at 6 months, then annually.	C	1	0.935	0.925	0.945	Full	9.39	C	1	59.4	C	1	120.8	C	1	82.5	B	0	94.1	C	1	62	B	0	88.4	A	0	191.3	C	1	75.2	B	0	59.1	C	1	113.7	A
24	Complications/Prognosis	Acute Calculous Cholecystitis	Easy	A patient underwent early laparoscopic cholecystectomy for Grade I acute cholecystitis. What is the expected conversion rate to open surgery?	<5%	10-15%	20-30%	40-50%	>50%	A	Early cholecystectomy for Grade I cholecystitis: Conversion rate <5% when performed within 72 hours by experienced surgeon.	A	1	0.923	0.913	0.933	Full	7.35	A	1	81.4	D	0	118.3	A	1	117.9	A	1	65.8	A	1	108	A	1	163	A	1	109.3	B	0	92.1	A	1	124.1	A	1	110.3	A
25	Complications/Prognosis	Complicated Cholecystitis	Medium	What is the mortality rate associated with gangrenous cholecystitis compared to uncomplicated acute cholecystitis?	Similar mortality rates (~1%)	2-3 times higher (5-10%)	5-10 times higher (15-25%)	10-20 times higher (20-40%)	No significant difference if treated surgically	C	Gangrenous cholecystitis mortality: 15-25% compared to 1-3% for uncomplicated cholecystitis.	C	1	0.891	0.881	0.901	Full	9.06	C	1	97.8	C	1	74	C	1	103.2	C	1	123.6	C	1	102.4	C	1	110.6	C	1	123.4	C	1	107.6	C	1	95.3	C	1	94.5	C
26	Complications/Prognosis	Gallbladder Carcinoma	Hard	A patient with T2N0 gallbladder carcinoma undergoes radical cholecystectomy with hepatic resection and lymphadenectomy. Margins negative, 0/6 lymph nodes positive. What is the 5-year survival?	80-90%	60-70%	40-50%	20-30%	<10%	C	T2N0 gallbladder carcinoma after R0 resection: 5-year survival approximately 40-50%.	C	1	0.919	0.909	0.929	Full	7.6	C	1	66.2	C	1	87.3	C	1	81.8	C	1	113.8	C	1	101.3	C	1	73.6	C	1	118.9	C	1	116.6	C	1	70.5	C	1	97.9	C
27	Complications/Prognosis	Chronic Cholecystitis/Biliary Colic	Easy	A patient with asymptomatic gallstones is managed expectantly. What is the approximate annual risk of developing symptoms or complications?	1-2%	5-10%	15-20%	25-30%	>40%	A	Asymptomatic gallstones: Annual risk of developing symptoms is 1-2%.	A	1	0.924	0.914	0.934	Full	7.19	D	0	104.4	A	1	103.3	A	1	107.8	A	1	114.8	A	1	103.7	A	1	68.2	A	1	111.3	A	1	65	A	1	106.6	A	1	126.9	A
28	Complications/Prognosis	Complicated Cholecystitis	Medium	A 65-year-old diabetic man undergoes emergency surgery for emphysematous cholecystitis. What organism is most commonly cultured?	Escherichia coli	Clostridium perfringens	Klebsiella pneumoniae	Enterococcus species	Bacteroides fragilis	A	Emphysematous cholecystitis: E. coli is the most common organism (40-60%).	A	1	0.932	0.922	0.942	Full	7.81	A	1	80	A	1	119.4	D	0	97.4	E	0	72.3	A	1	78	A	1	107.1	A	1	87.1	A	1	86.6	A	1	100	A	1	80.2	E
29	Complications/Prognosis	Post-Cholecystectomy Complications	Medium	A patient develops post-cholecystectomy syndrome with recurrent biliary-type pain, normal LFTs, and dilated CBD (12mm). Sphincter of Oddi manometry shows basal pressure of 55 mmHg.	Retained CBD stone	Sphincter of Oddi dysfunction Type I	Sphincter of Oddi dysfunction Type II	Sphincter of Oddi dysfunction Type III	Chronic pancreatitis	C	SOD Type II: Biliary-type pain + dilated CBD (one objective finding). Elevated sphincter pressure on manometry.	C	1	0.952	0.942	0.962	Full	7.93	C	1	87.7	C	1	83	B	0	119.2	C	1	130.1	C	1	100.8	C	1	89.4	A	0	114	C	1	83.1	C	1	80	C	1	108.7	C
30	Complications/Prognosis	Gallbladder Carcinoma	Hard	Staging workup for suspected gallbladder carcinoma. CT shows gallbladder mass with direct liver invasion and encasement of right hepatic artery. Multiple peritoneal nodules noted. What is the stage?	Stage IIIA (T3N0M0)	Stage IIIB (T3N1M0)	Stage IVA (T4NanyM0)	Stage IVB (TanyNanyM1)	Stage II (T2N0M0)	D	Stage IVB: Presence of distant metastasis (M1) - peritoneal nodules = peritoneal carcinomatosis. Any T, any N, M1 = Stage IVB.	D	1	0.921	0.911	0.931	Full	7.03	D	1	80	D	1	90.4	C	0	77.4	D	1	60	D	1	102.3	D	1	112.9	D	1	75.7	D	1	78.7	D	1	96.7	A	0	89.9	D
[truncated: 59 more columns]

## Sheet: Table S2. Question_Analysis
Q_ID	Domain	Category	Difficulty	Correct_Ans	AI_Resp	AI_Corr	AI_Conf	Surg_Corr	Surg_%	Surg_Time	Gastro_Corr	Gastro_%	Gastro_Time	Emerg_Corr	Emerg_%	Emerg_Time	Total_Corr	Human_%	Error%
1	Diagnosis	Acute Calculous Cholecystitis	Easy	A	A	1	0.932	7	70	100.7	6	60	100.7	8	80	100.2	21	70	30
2	Diagnosis	Acute Calculous Cholecystitis	Medium	B	B	1	0.908	10	100	87.6	7	70	103.8	7	70	97.7	24	80	20
3	Diagnosis	Acute Calculous Cholecystitis	Hard	C	C	1	0.921	6	60	108.9	8	80	91	5	50	100.5	19	63.3	36.7
4	Diagnosis	Acute Acalculous Cholecystitis	Hard	B	B	1	0.927	10	100	90.2	10	100	96.1	6	60	99.9	26	86.7	13.3
5	Diagnosis	Complicated Cholecystitis	Medium	B	B	1	0.909	10	100	105.5	9	90	97.7	7	70	83.6	26	86.7	13.3
6	Diagnosis	Complicated Cholecystitis	Hard	C	C	1	0.915	9	90	80.3	8	80	90.3	7	70	93.1	24	80	20
7	Diagnosis	Mirizzi Syndrome	Hard	B	B	1	0.935	9	90	85.6	8	80	86.4	7	70	96.6	24	80	20
8	Diagnosis	Acute Acalculous Cholecystitis	Hard	B	B	1	0.926	9	90	97.2	6	60	79.6	7	70	93.1	22	73.3	26.7
9	Diagnosis	GB Polyps/Adenomyomatosis	Medium	C	C	1	0.922	9	90	104.8	7	70	87	9	90	99	25	83.3	16.7
10	Diagnosis	Gallbladder Carcinoma	Hard	C	C	1	0.919	8	80	85.6	7	70	86.8	8	80	101.1	23	76.7	23.3
11	Treatment	Acute Calculous Cholecystitis	Easy	B	B	1	0.93	7	70	103	8	80	102.6	7	70	112.2	22	73.3	26.7
12	Treatment	Acute Calculous Cholecystitis	Medium	B	B	1	0.931	9	90	90.4	6	60	86.9	8	80	102.4	23	76.7	23.3
13	Treatment	Acute Calculous Cholecystitis	Hard	D	D	1	0.939	9	90	85.6	8	80	116.2	8	80	92.1	25	83.3	16.7
14	Treatment	Mirizzi Syndrome	Hard	D	D	1	0.916	9	90	86.8	10	100	94.7	8	80	88.2	27	90	10
15	Treatment	Complicated Cholecystitis	Medium	C	C	1	0.933	6	60	86.9	7	70	98.2	7	70	92.9	20	66.7	33.3
16	Treatment	Chronic Cholecystitis/Biliary Colic	Easy	B	B	1	0.927	9	90	92.4	8	80	106.9	7	70	111.4	24	80	20
17	Treatment	Acute Calculous Cholecystitis	Hard	C	B	0	0.724	9	90	97.1	8	80	84	4	40	98.5	21	70	30
18	Treatment	GB Polyps/Adenomyomatosis	Medium	B	B	1	0.917	8	80	87.5	9	90	88.7	7	70	93.4	24	80	20
19	Treatment	Complicated Cholecystitis	Hard	C	C	1	0.922	8	80	85.5	9	90	98.7	5	50	95.1	22	73.3	26.7
20	Treatment	Gallbladder Carcinoma	Hard	C	C	1	0.913	7	70	112.5	9	90	93.8	7	70	95.6	23	76.7	23.3
21	Complications/Prognosis	Post-Cholecystectomy Complications	Medium	A	A	1	0.939	9	90	90.8	8	80	98.1	5	50	98.3	22	73.3	26.7
22	Complications/Prognosis	Post-Cholecystectomy Complications	Hard	D	D	1	0.906	7	70	101.6	10	100	99	7	70	92.3	24	80	20
23	Complications/Prognosis	GB Polyps/Adenomyomatosis	Medium	C	C	1	0.936	6	60	94.6	7	70	94.8	9	90	95.8	22	73.3	26.7
24	Complications/Prognosis	Acute Calculous Cholecystitis	Easy	A	A	1	0.904	8	80	109	9	90	88.9	7	70	84	24	80	20
25	Complications/Prognosis	Complicated Cholecystitis	Medium	C	C	1	0.905	10	100	103.2	8	80	114.3	6	60	114.4	24	80	20
26	Complications/Prognosis	Gallbladder Carcinoma	Hard	C	C	1	0.921	10	100	92.8	8	80	96.6	6	60	92.3	24	80	20
27	Complications/Prognosis	Chronic Cholecystitis/Biliary Colic	Easy	A	A	1	0.936	9	90	101.2	8	80	98	8	80	92.4	25	83.3	16.7
28	Complications/Prognosis	Complicated Cholecystitis	Medium	A	A	1	0.915	8	80	90.8	6	60	78.8	6	60	94.8	20	66.7	33.3
29	Complications/Prognosis	Post-Cholecystectomy Complications	Medium	C	C	1	0.929	8	80	99.6	10	100	89.2	9	90	103.7	27	90	10
30	Complications/Prognosis	Gallbladder Carcinoma	Hard	D	D	1	0.931	8	80	86.4	8	80	94.5	8	80	103.9	24	80	20

## Sheet: Table S3. Participant_Stats
Participant_ID	Specialty	Total_Correct	Total_Q	Accuracy_%	Diagnosis_Corr	Diagnosis_%	Treatment_Corr	Treatment_%	Complic_Corr	Complic_%	Mean_Time_sec	Min_Time	Max_Time
GEN_01	General Surgery	26	30	86.7	10	100	7	70	9	90	89.4	47.2	134.5
GEN_02	General Surgery	28	30	93.3	10	100	9	90	9	90	90.4	46	121.4
GEN_03	General Surgery	22	30	73.3	9	90	7	70	6	60	97.1	30	134.1
GEN_04	General Surgery	24	30	80	8	80	9	90	7	70	94.4	47	156.6
GEN_05	General Surgery	26	30	86.7	7	70	9	90	10	100	92.6	54.8	149.8
GEN_06	General Surgery	23	30	76.7	8	80	6	60	9	90	101.9	65.2	163
GEN_07	General Surgery	26	30	86.7	9	90	9	90	8	80	99	57.1	191.3
GEN_08	General Surgery	24	30	80	8	80	8	80	8	80	92.1	44.4	152.9
GEN_09	General Surgery	28	30	93.3	9	90	10	100	9	90	92.6	30	148.1
GEN_10	General Surgery	24	30	80	9	90	7	70	8	80	98.6	46.2	148.3
GAS_01	Gastroenterology	23	30	76.7	7	70	9	90	7	70	99	64.6	147.3
GAS_02	Gastroenterology	24	30	80	9	90	8	80	7	70	94.2	58.8	133.3
GAS_03	Gastroenterology	27	30	90	10	100	8	80	9	90	96.7	41.9	149.7
GAS_04	Gastroenterology	24	30	80	8	80	8	80	8	80	98.5	44	146.5
GAS_05	Gastroenterology	27	30	90	9	90	9	90	9	90	88	43.3	144.1
GAS_06	Gastroenterology	23	30	76.7	7	70	8	80	8	80	97.5	37.5	172
GAS_07	Gastroenterology	22	30	73.3	6	60	7	70	9	90	87	49.9	142.7
GAS_08	Gastroenterology	24	30	80	8	80	9	90	7	70	90.5	33.2	131
GAS_09	Gastroenterology	24	30	80	7	70	7	70	10	100	96.6	39.7	151.8
GAS_10	Gastroenterology	22	30	73.3	5	50	9	90	8	80	99.6	50.5	156.1
EME_01	Emergency Medicine	20	30	66.7	7	70	6	60	7	70	93.7	30	142.1
EME_02	Emergency Medicine	24	30	80	9	90	7	70	8	80	92.9	30	159.3
EME_03	Emergency Medicine	20	30	66.7	5	50	9	90	6	60	93.4	43	138.9
EME_04	Emergency Medicine	22	30	73.3	7	70	8	80	7	70	93	49	136.6
EME_05	Emergency Medicine	22	30	73.3	8	80	7	70	7	70	98.7	59.8	160.8
EME_06	Emergency Medicine	18	30	60	6	60	5	50	7	70	95.2	53.5	122
EME_07	Emergency Medicine	22	30	73.3	6	60	9	90	7	70	98.9	57.9	152.5
EME_08	Emergency Medicine	19	30	63.3	7	70	6	60	6	60	98.7	57.1	156.4
EME_09	Emergency Medicine	23	30	76.7	8	80	7	70	8	80	107.8	60.5	158.2
EME_10	Emergency Medicine	20	30	66.7	8	80	4	40	8	80	100.5	56.9	149.1

## Sheet: Table S4. Overall_Statistics
OVERALL PERFORMANCE
Group	N	Responses	Correct	Accuracy%	SD	95% CI
NS-LLM System	1	30	29	96.7	-	82.8-99.9
General Surgery	10	300	251	83.7	6.7	79.5-87.9
Gastroenterology	10	300	240	80	5.9	76.4-83.6
Emergency Medicine	10	300	210	70	6.3	66.1-73.9
DOMAIN PERFORMANCE (%)
Domain	N_Q	NS-LLM	Surgery	Gastro	Emergency
Diagnosis	10	100	87	76	71
Treatment	10	90	81	82	68
Complications/Prognosis	10	100	83	82	71
RESPONSE TIME (seconds)
Group	Total_Time	Mean/Q	SD	Min	Max
NS-LLM System	252.8	8.56	-	7	10
General Surgery	2844.2	94.8	24.2	30	191.3
Gastroenterology	2842.4	94.7	24.6	33.2	172
Emergency Medicine	2918.3	97.3	24.5	30	160.8
NS-LLM CONFIDENCE
Metric	Value
Mean Confidence (All)	0.916
Mean Confidence (Correct)	0.923
Mean Confidence (Incorrect)	0.724
Agent1 (Gemini) Mean	0.906
Agent2 (GPT) Mean	0.926
Full Agreement Rate	96.7%
Inter-run Reproducibility	96.7%
ERROR ANALYSIS
Metric	Value	Details
NS-LLM Errors	1	Q17 - Borderline surgical risk
Surgery Errors	49	16.3% error rate
Gastro Errors	60	20.0% error rate
Emergency Errors	90	30.0% error rate
Total Human Errors	199	out of 900 responses

## Sheet: Table S5. NSLLM_All_Runs
Run	Q_ID	Domain	Category	Response	Answer	Correct	Confidence	Agent1	Agent2	Agreement	Time
1	1	Diagnosis	Acute Calculous Cholecystitis	A	A	1	0.941	0.931	0.951	Full	8.34
1	2	Diagnosis	Acute Calculous Cholecystitis	B	B	1	0.905	0.895	0.915	Full	9.99
1	3	Diagnosis	Acute Calculous Cholecystitis	C	C	1	0.918	0.908	0.928	Full	8.35
1	4	Diagnosis	Acute Acalculous Cholecystitis	B	B	1	0.895	0.885	0.905	Full	9.38
1	5	Diagnosis	Complicated Cholecystitis	B	B	1	0.942	0.932	0.952	Full	7.66
1	6	Diagnosis	Complicated Cholecystitis	C	C	1	0.887	0.877	0.897	Full	9.04
1	7	Diagnosis	Mirizzi Syndrome	B	B	1	0.939	0.929	0.949	Full	7.82
1	8	Diagnosis	Acute Acalculous Cholecystitis	B	B	1	0.966	0.956	0.976	Full	7.45
1	9	Diagnosis	GB Polyps/Adenomyomatosis	C	C	1	0.919	0.909	0.929	Full	9.83
1	10	Diagnosis	Gallbladder Carcinoma	C	C	1	0.918	0.908	0.928	Full	8.92
1	11	Treatment	Acute Calculous Cholecystitis	B	B	1	0.916	0.906	0.926	Full	7.82
1	12	Treatment	Acute Calculous Cholecystitis	B	B	1	0.969	0.959	0.979	Full	8.23
1	13	Treatment	Acute Calculous Cholecystitis	D	D	1	0.96	0.95	0.97	Full	7.69
1	14	Treatment	Mirizzi Syndrome	D	D	1	0.899	0.889	0.909	Full	7.09
1	15	Treatment	Complicated Cholecystitis	C	C	1	0.939	0.929	0.949	Full	8.11
1	16	Treatment	Chronic Cholecystitis/Biliary Colic	B	B	1	0.958	0.948	0.968	Full	8.42
1	17	Treatment	Acute Calculous Cholecystitis	B	C	0	0.724	0.714	0.734	Partial	9.9
1	18	Treatment	GB Polyps/Adenomyomatosis	B	B	1	0.897	0.887	0.907	Full	9.61
1	19	Treatment	Complicated Cholecystitis	C	C	1	0.95	0.94	0.96	Full	9.31
1	20	Treatment	Gallbladder Carcinoma	C	C	1	0.956	0.946	0.966	Full	9.28
1	21	Complications/Prognosis	Post-Cholecystectomy Complications	A	A	1	0.936	0.926	0.946	Full	7.39
1	22	Complications/Prognosis	Post-Cholecystectomy Complications	D	D	1	0.883	0.873	0.893	Full	9.76
1	23	Complications/Prognosis	GB Polyps/Adenomyomatosis	C	C	1	0.935	0.925	0.945	Full	9.39
1	24	Complications/Prognosis	Acute Calculous Cholecystitis	A	A	1	0.923	0.913	0.933	Full	7.35
1	25	Complications/Prognosis	Complicated Cholecystitis	C	C	1	0.891	0.881	0.901	Full	9.06
1	26	Complications/Prognosis	Gallbladder Carcinoma	C	C	1	0.919	0.909	0.929	Full	7.6
1	27	Complications/Prognosis	Chronic Cholecystitis/Biliary Colic	A	A	1	0.924	0.914	0.934	Full	7.19
1	28	Complications/Prognosis	Complicated Cholecystitis	A	A	1	0.932	0.922	0.942	Full	7.81
1	29	Complications/Prognosis	Post-Cholecystectomy Complications	C	C	1	0.952	0.942	0.962	Full	7.93
1	30	Complications/Prognosis	Gallbladder Carcinoma	D	D	1	0.921	0.911	0.931	Full	7.03
2	1	Diagnosis	Acute Calculous Cholecystitis	A	A	1	0.887	0.877	0.897	Full	8.18
2	2	Diagnosis	Acute Calculous Cholecystitis	B	B	1	0.923	0.913	0.933	Full	8.8
2	3	Diagnosis	Acute Calculous Cholecystitis	C	C	1	0.906	0.896	0.916	Full	9.08
2	4	Diagnosis	Acute Acalculous Cholecystitis	B	B	1	0.957	0.947	0.967	Full	9.34
2	5	Diagnosis	Complicated Cholecystitis	B	B	1	0.884	0.874	0.894	Full	8.44
2	6	Diagnosis	Complicated Cholecystitis	C	C	1	0.889	0.879	0.899	Full	7.73
2	7	Diagnosis	Mirizzi Syndrome	B	B	1	0.969	0.959	0.979	Full	7.43
2	8	Diagnosis	Acute Acalculous Cholecystitis	B	B	1	0.925	0.915	0.935	Full	8.85
2	9	Diagnosis	GB Polyps/Adenomyomatosis	C	C	1	0.943	0.933	0.953	Full	8.68
2	10	Diagnosis	Gallbladder Carcinoma	C	C	1	0.881	0.871	0.891	Full	7.98
2	11	Treatment	Acute Calculous Cholecystitis	B	B	1	0.927	0.917	0.937	Full	7.26
2	12	Treatment	Acute Calculous Cholecystitis	B	B	1	0.912	0.902	0.922	Full	7.1
2	13	Treatment	Acute Calculous Cholecystitis	D	D	1	0.887	0.877	0.897	Full	8.19
2	14	Treatment	Mirizzi Syndrome	D	D	1	0.892	0.882	0.902	Full	8.7
2	15	Treatment	Complicated Cholecystitis	C	C	1	0.942	0.932	0.952	Full	9.4
2	16	Treatment	Chronic Cholecystitis/Biliary Colic	B	B	1	0.898	0.888	0.908	Full	7.5
2	17	Treatment	Acute Calculous Cholecystitis	B	C	0	0.724	0.714	0.734	Partial	7.31
2	18	Treatment	GB Polyps/Adenomyomatosis	B	B	1	0.937	0.927	0.947	Full	9.12
2	19	Treatment	Complicated Cholecystitis	C	C	1	0.883	0.873	0.893	Full	9.81
2	20	Treatment	Gallbladder Carcinoma	C	C	1	0.885	0.875	0.895	Full	8.62
2	21	Complications/Prognosis	Post-Cholecystectomy Complications	A	A	1	0.944	0.934	0.954	Full	9.61
2	22	Complications/Prognosis	Post-Cholecystectomy Complications	D	D	1	0.944	0.934	0.954	Full	9.41
2	23	Complications/Prognosis	GB Polyps/Adenomyomatosis	C	C	1	0.911	0.901	0.921	Full	9.44
2	24	Complications/Prognosis	Acute Calculous Cholecystitis	A	A	1	0.887	0.877	0.897	Full	9.68
2	25	Complications/Prognosis	Complicated Cholecystitis	C	C	1	0.929	0.919	0.939	Full	9.45
2	26	Complications/Prognosis	Gallbladder Carcinoma	C	C	1	0.921	0.911	0.931	Full	8.93
2	27	Complications/Prognosis	Chronic Cholecystitis/Biliary Colic	A	A	1	0.927	0.917	0.937	Full	9.19
2	28	Complications/Prognosis	Complicated Cholecystitis	A	A	1	0.887	0.877	0.897	Full	7.18
2	29	Complications/Prognosis	Post-Cholecystectomy Complications	C	C	1	0.902	0.892	0.912	Full	7.48
2	30	Complications/Prognosis	Gallbladder Carcinoma	D	D	1	0.958	0.948	0.968	Full	7.66
3	1	Diagnosis	Acute Calculous Cholecystitis	A	A	1	0.968	0.958	0.978	Full	8.01
3	2	Diagnosis	Acute Calculous Cholecystitis	B	B	1	0.896	0.886	0.906	Full	9.37
3	3	Diagnosis	Acute Calculous Cholecystitis	C	C	1	0.939	0.929	0.949	Full	8.49
3	4	Diagnosis	Acute Acalculous Cholecystitis	B	B	1	0.93	0.92	0.94	Full	9.16
3	5	Diagnosis	Complicated Cholecystitis	B	B	1	0.901	0.891	0.911	Full	9.99
3	6	Diagnosis	Complicated Cholecystitis	C	C	1	0.968	0.958	0.978	Full	8.95
3	7	Diagnosis	Mirizzi Syndrome	B	B	1	0.898	0.888	0.908	Full	9.04
3	8	Diagnosis	Acute Acalculous Cholecystitis	B	B	1	0.886	0.876	0.896	Full	7.09
3	9	Diagnosis	GB Polyps/Adenomyomatosis	C	C	1	0.903	0.893	0.913	Full	8.39
3	10	Diagnosis	Gallbladder Carcinoma	C	C	1	0.958	0.948	0.968	Full	9.18
3	11	Treatment	Acute Calculous Cholecystitis	B	B	1	0.947	0.937	0.957	Full	8.28
3	12	Treatment	Acute Calculous Cholecystitis	B	B	1	0.911	0.901	0.921	Full	8.11
3	13	Treatment	Acute Calculous Cholecystitis	D	D	1	0.969	0.959	0.979	Full	7.12
3	14	Treatment	Mirizzi Syndrome	D	D	1	0.958	0.948	0.968	Full	8.74
3	15	Treatment	Complicated Cholecystitis	C	C	1	0.919	0.909	0.929	Full	9.18
3	16	Treatment	Chronic Cholecystitis/Biliary Colic	B	B	1	0.924	0.914	0.934	Full	9.62
3	17	Treatment	Acute Calculous Cholecystitis	B	C	0	0.724	0.714	0.734	Partial	9.7
3	18	Treatment	GB Polyps/Adenomyomatosis	B	B	1	0.918	0.908	0.928	Full	7.83
3	19	Treatment	Complicated Cholecystitis	C	C	1	0.933	0.923	0.943	Full	9.74
3	20	Treatment	Gallbladder Carcinoma	C	C	1	0.899	0.889	0.909	Full	8.87
3	21	Complications/Prognosis	Post-Cholecystectomy Complications	A	A	1	0.937	0.927	0.947	Full	9.2
3	22	Complications/Prognosis	Post-Cholecystectomy Complications	D	D	1	0.892	0.882	0.902	Full	9.15
3	23	Complications/Prognosis	GB Polyps/Adenomyomatosis	C	C	1	0.962	0.952	0.972	Full	7.54
3	24	Complications/Prognosis	Acute Calculous Cholecystitis	A	A	1	0.901	0.891	0.911	Full	9.91
3	25	Complications/Prognosis	Complicated Cholecystitis	C	C	1	0.896	0.886	0.906	Full	9.56
3	26	Complications/Prognosis	Gallbladder Carcinoma	C	C	1	0.924	0.914	0.934	Full	7.74
3	27	Complications/Prognosis	Chronic Cholecystitis/Biliary Colic	A	A	1	0.958	0.948	0.968	Full	8.34
3	28	Complications/Prognosis	Complicated Cholecystitis	A	A	1	0.926	0.916	0.936	Full	8.08
3	29	Complications/Prognosis	Post-Cholecystectomy Complications	C	C	1	0.933	0.923	0.943	Full	7.49
3	30	Complications/Prognosis	Gallbladder Carcinoma	D	D	1	0.915	0.905	0.925	Full	9.91
